# Supplementary material for: The additive effect of the estimated glucose disposal rate and a body shape index on cardiovascular disease: A cross-sectional study
Source: PLoS One. 2025 Aug 21;20(8):e0331005. doi: 10.1371/journal.pone.0331005 (PMC12370132; doi:10.1371/journal.pone.0331005)
Supplement: S1 Table — (XLSX) [file pone.0331005.s001.xlsx]

## Sheet: Feature_Importance(intersectio)
Feature	Rank	Name of variable
RIDAGEYR	1	Age
LBDSCRSI	2	Creatinine
BPQ020	3	High blood pressure
LBXSBU	4	Blood urea nitrogen
LBXTC	5	Total cholesterol
LBDLDL	6	LDL-cholesterol
LBXGH	7	Glycohemoglobin
DIQ010	8	Diabetes
BMXWAIST	9	Waist circumference
LBXIN	10	Insulin
BPXSY1	11	Systolic blood pression
LBXGLU	12	Fasting blood glucose
LBDHDD	13	HDL-cholesterol
LBXSUA	14	Uric acid
DIQ050	15	Taking insulin now
LBXSATSI	16	ALT
BPXDI1	17	Diastolic blood pression
LBXSAL	18	Albumin
LBXSKSI	19	Potassium
LBXTR	20	Triglyceride

## Sheet: Boruta_Feature_Importance
meanImp	medianImp	minImp	maxImp	normHits	decision	Feature
33.9994	33.7758	30.7458	37.6529	1	Confirmed	RIDAGEYR
5.37875	5.30472	3.98277	6.761	1	Confirmed	RIAGENDR
2.77381	2.87961	0.630299	4.86623	0.656566	Tentative	RIDRETH1
3.3156	3.33014	0.96704	5.39712	0.848485	Confirmed	DMDEDUC2
2.59731	2.63582	-0.060563	5.48044	0.59596	Tentative	INDFMPIR
3.02728	2.98595	0.433087	5.5115	0.717172	Confirmed	DMDMARTL
15.795	15.8598	13.5472	18.1521	1	Confirmed	BPXSY1
7.85413	7.86996	6.03685	9.99135	1	Confirmed	BPXDI1
11.8263	11.7473	9.99679	15.0095	1	Confirmed	BMXWT
7.92416	7.92278	5.30981	9.81624	1	Confirmed	BMXHT
11.4565	11.3987	9.19648	13.8428	1	Confirmed	BMXBMI
12.1362	12.1339	10.3898	13.9375	1	Confirmed	BMXWAIST
17.5045	17.6234	14.7635	20.2848	1	Confirmed	LBXTC
15.0325	14.9495	12.0034	17.0351	1	Confirmed	LBDLDL
6.96904	6.99869	4.37626	9.56586	1	Confirmed	LBDHDD
5.10078	4.98193	2.09155	7.54654	0.979798	Confirmed	LBXTR
14.4572	14.4805	12.4465	16.3483	1	Confirmed	LBXGLU
11.9023	11.8307	9.99537	14.2731	1	Confirmed	LBXIN
16.6492	16.5986	15.1877	18.452	1	Confirmed	LBXGH
7.88515	7.93884	5.55254	9.90601	1	Confirmed	LBXSAL
9.59154	9.60352	7.0636	12.0815	1	Confirmed	LBXSATSI
6.81126	6.9098	4.88632	9.3736	1	Confirmed	LBXSASSI
5.2716	5.19695	2.67221	8.35795	0.979798	Confirmed	LBXSAPSI
17.3904	17.4456	15.0053	19.9721	1	Confirmed	LBXSBU
4.83513	4.84011	3.00297	6.934	0.969697	Confirmed	LBXSCA
6.61125	6.62271	4.50058	9.33431	1	Confirmed	LBXSGTSI
3.99222	3.88332	1.84932	6.40009	0.959596	Confirmed	LBXSIR
5.45658	5.40422	3.11748	8.07256	1	Confirmed	LBXSLDSI
4.20496	4.26287	1.89227	6.16719	0.919192	Confirmed	LBDSPHSI
3.48438	3.53852	0.806023	6.56819	0.838384	Confirmed	LBDSTBSI
6.1528	6.13757	3.50268	8.34568	0.989899	Confirmed	LBXSTP
9.5659	9.5356	7.46946	12.3194	1	Confirmed	LBXSUA
19.6841	19.6286	16.5889	22.319	1	Confirmed	LBDSCRSI
2.88425	2.9248	0.509618	5.58655	0.656566	Tentative	LBXSNASI
4.82015	4.77372	2.08903	7.31294	0.949495	Confirmed	LBXSKSI
5.29105	5.26936	2.68226	8.45643	0.989899	Confirmed	LBXSCLSI
5.35422	5.43552	3.11326	7.47618	0.979798	Confirmed	LBXSGB
0.986156	0.701219	-0.644459	3.70933	0.020202	Rejected	ALQ101
13.8831	13.9461	12.2283	15.4558	1	Confirmed	DIQ010
7.78758	7.79756	6.33805	9.42403	1	Confirmed	DIQ050
1.33479	1.00357	-1.14184	4.29931	0.0909091	Rejected	SMQ020
17.266	17.1748	14.8314	20.2616	1	Confirmed	BPQ020

## Sheet: SVM_RFE_Feature_Importance
Feature	Rank
RIDAGEYR	1
LBDSCRSI	2
BPQ020	3
LBXSBU	4
LBXTC	5
LBDLDL	6
LBXGH	7
DIQ010	8
BMXWAIST	9
LBXIN	10
BPXSY1	11
LBXGLU	12
LBDHDD	13
LBXSUA	14
DIQ050	15
LBXSATSI	16
BPXDI1	17
LBXSAL	18
LBXSKSI	19
LBXTR	20
LBXSLDSI	21
LBXSAPSI	22
LBXSASSI	23
LBXSGTSI	24
BMXHT	25
LBXSTP	26
LBXSCLSI	27
RIDRETH1	28
BMXBMI	29
LBXSGB	30
BMXWT	31
LBXSCA	32
RIAGENDR	33
INDFMPIR	34
LBDSPHSI	35
LBXSNASI	36
LBXSIR	37
LBDSTBSI	38
DMDMARTL	39
DMDEDUC2	40
SMQ020	41
ALQ101	42

## Sheet: XGBoost_Feature_Importance
Feature	Gain
RIDAGEYR	0.300262
BPQ020	0.0729228
LBDSCRSI	0.0667089
LBXTC	0.054575
INDFMPIR	0.052625
LBXIN	0.0344591
LBXSAPSI	0.0310374
LBXSLDSI	0.0253924
LBDHDD	0.0239298
LBDLDL	0.020844
BMXWAIST	0.0191565
BMXWT	0.0160628
BMXHT	0.0158969
BMXBMI	0.015575
LBDSPHSI	0.0153022
LBXTR	0.0145392
BPXSY1	0.0139976
LBXSUA	0.0138155
BPXDI1	0.0133944
LBXSIR	0.0133321
SMQ020	0.0131033
LBXGLU	0.0128239
LBXGH	0.0127174
LBXSKSI	0.012377
DIQ010	0.0121498
LBXSGTSI	0.0113569
LBXSGB	0.0101281
RIDRETH1	0.00988577
LBXSASSI	0.00947683
LBDSTBSI	0.00890384
LBXSCA	0.00862883
LBXSCLSI	0.00852779
LBXSATSI	0.00844205
LBXSNASI	0.0069402
DIQ050	0.0063352
LBXSBU	0.00503192
LBXSAL	0.0047441
LBXSTP	0.0026021
DMDEDUC2	0.00141824
DMDMARTL	0.000578368
